# Supplementary material for: Sarcopenia as a Predictor of Mortality in a Cohort of Elderly Patients Undergoing Endoscopic Retrograde Cholangiopancreatography
Source: Life (Basel). 2024 Dec 28;15(1):21. doi: 10.3390/life15010021 (PMC11767023; doi:10.3390/life15010021)
Supplement: Supplementary file 1 [file life-15-00021-s001.zip]

Archive with 1 entries (1 files):
- life-3362801-supplementary.pdf
